# Supplementary material for: Activation of Shikimate, Phenylpropanoid, Oxylipins, and Auxin Pathways in Pectobacterium carotovorum Elicitors-Treated Moss
Source: Front Plant Sci. 2016 Mar 22;7:328. doi: 10.3389/fpls.2016.00328 (PMC4801897; doi:10.3389/fpls.2016.00328)
Supplement: Supplementary Table 1 — Classification of genes identified in the cDNA SSH library according to their predicted putative functions. Description of categories and selection criteria: energy and metabolism (photosynthesis and electron transport, carbohydrates, amino acids, lipid metabolism), cell growth and maintenance (cell wall, cell division, cytoskeleton, chaperones, membrane-related), oxidation-reduction processes (related to oxidative stress), signaling (signal transduction-related), transcription (transcription factors, DNA binding), phenylpropanoid, protein metabolism (ribosomal proteins, protein degradation), defense related (defense and stress-related), others (do not fit in the other categories; phosphatases, ion channels, transporters, etc), unknown function, and no significant similarity with other proteins. [file Table1.xls]

## Sheet: Tabla final
Clone	Transcript name	Phypa	Gene description	Biological process	functional category	No. Clones
PpCF153	Phpat.002G018400.1		C2 domain	A C2 domain is a protein structural domain involved in targeting proteins to cell membranes.	cell growth and maintenance	1		Categories	Total	%
PpCF18	Phpat.014G045600.1	Phypa_161836	C2 domain	A C2 domain is a protein structural domain involved in targeting proteins to cell membranes.	cell growth and maintenance	1		cell growth and maintenance	21	8.78661
PpCF287	Phpat.013G033900.1	Phypa_158739	Crooked neck	Cell cycle control protein	cell growth and maintenance	1		defense related	11	4.60251
PpCF209	Phpat.025G015300.1	Phypa_228100	Xyloglucan:xyloglucosyl transferase	Cellular glucan metabolic process	cell growth and maintenance	2		energy/metabolism	39	16.318
PpCF196	Phpat.015G083000.2		DENN (AEX-3) domain	DENN (after differentially expressed in neoplastic vs normal cells) is a domain which occurs in several proteins involved in Rab- mediated processes or regulation of MAPK signalling pathways.	cell growth and maintenance	1		no significant similarity	7	2.92887
PpCF313	Phpat.018G069000.1	Phypa_161483	Dynamin	GTPase activity, Vacuolar sorting protein VPS1, dynamin, and related proteins	cell growth and maintenance	1		others	31	12.9707
PpCF252	Phpat.018G067900.1	Phypa_71619	Translationally controlled tumor protein-related	Microtubule-binding protein (translationally controlled tumor protein)	cell growth and maintenance	1		oxidation/reduction	14	5.85774
PpCF462A	Phpat.023G054800.1	Phypa_139414	DnaJ	Molecular chaperone	cell growth and maintenance	1		phenylpropanoid	12	5.02092
PpCF19	Phpat.024G026900.1	Phypa_233210	14-3-3 Protein	Multifunctional chaperone (14-3-3 family)	cell growth and maintenance	1		protein metabolism	38	15.8996
PpCF435A	Phpat.014G076000.1	Phypa_120950	Actin related protein 2/3 complex, subunit 2	Regulation of actin filament polymerization	cell growth and maintenance	1		signaling	5	2.09205
PpCF150	Phpat.009G009700.1	Phypa_10529	Retinoblastoma-associated protein -related	Regulation of cell cycle	cell growth and maintenance	2		transcription	15	6.27615
PpCF81	Phpat.023G026600.1	Phypa_66336	Vesicle-associated membrane protein	VAMP-associated protein involved in inositol metabolism	cell growth and maintenance	1		unknown	46	19.2469
PpCF4	Phpat.027G010900.1	Phypa_125358	Synaptobrevin homolog YKT6	Vesicle-mediated transport	cell growth and maintenance	2		Total Genes	239	100
PpCF117	Phpat.002G146900.1	Phypa_233323	Vacuolar protein-sorting-associated protein 4		cell growth and maintenance	1
PpCF182	Phpat.010G066300.1	Phypa_109052	Actin		cell growth and maintenance	3
PpCF187	Phpat.021G011300.1	Phypa_205346	Translationally controlled tumor protein-related		cell growth and maintenance	1
PpCF323	Phpat.006G002400.1		Xyloglucan:xyloglucosyl transferase		cell growth and maintenance	1
PpCF63	Phpat.018G010500.1	Phypa_68101	DnaJ domain		cell growth and maintenance	1
PpCF72	Phpat.005G091400.1	Phypa_160584	Copper chaperone		cell growth and maintenance	1
PpCF80	Phpat.004G003900.1	Phypa_167907	PAP2 superfamily		cell growth and maintenance	1
PpCF94	Phpat.019G037800.1	Phypa_168371	DnaJ domain (heat shock protein 40 kD)		cell growth and maintenance	3
PpCF376	Phpat.008G046500.1		Class IV Chitinase	Cell wall macromolecule catabolic process	defense related	3
PpCF156	Phpat.026G016900.1	Phypa_191272	Alpha-Dioxygenase	Peroxidase activity response to oxidative stress	defense related	3
PpCF431	Phpat.003G079900.1	Phypa_41001	Cyclic nucleotide gated channel	Plant-pathogen interaction	defense related	1
PpCF149	Phpat.003G009100.1	Phypa_158472	12-oxophytodienoate reductase		defense related	1
PpCF234	Phpat.005G082800.1	Phypa_204867	Betaine-aldehyde dehydrogenase		defense related	1
PpCF29	Phpat.005G083400.1	Phypa_48771	Dirigent		defense related	2
PpCF344	Phpat.006G024500.1	Phypa_110421	Dirigent-like protein		defense related	5
PpCF386	Phpat.006G024400.1	Phypa_170601	Dirigent-like protein		defense related	3
PpCF399	Phpat.015G051800.1	Phypa_200300	Lipoxygenase		defense related	1
PpCF84	Phpat.006G024300.1	Phypa_170601	Dirigent-like protein		defense related	4
PpCF98	Phpat.002G111100.1		Pathogenesis-related protein Bet v I family / Polyketide cyclase / dehydrase and lipid transport		defense related	3
PpCF147	Phpat.012G088800.1	Phypa_172675	Mitochondrial oxoglutarate/malate carrier proteins	Aromatic amino acid family biosynthetic process	energy/metabolism	3
PpCF249	Phpat.013G057800.1		Chorismate mutase	Aromatic amino acid family biosynthetic process	energy/metabolism	1
PpCF26	Phpat.021G054600.1	Phypa_110216	ATP synthase delta (OSCP) subunit	ATP synthesis coupled proton transport	energy/metabolism	1
PpCF106	Phpat.004G080800.1	Phypa_143364	Malate dehydrogenase	Cellular carbohydrate metabolic process	energy/metabolism	1
PpCF139	Phpat.019G046200.1	Phypa_176956	Adenosylhomocysteinase	Cysteine and methionine metabolism	energy/metabolism	1
PpCF158	Phpat.013G048000.1	Phypa_191193	Acetyl-CoA carboxylase / biotin carboxylase	Fatty acid biosynthetic process	energy/metabolism	4
PpCF339	Phpat.014G100700.1	Phypa_78176	Fatty acid hydroxylase	Fatty acid biosynthetic process	energy/metabolism	1
PpCF168	Phpat.013G013200.1	Phypa_136941	Phosphoenolpyruvate carboxykinase (ATP)	Gluconeogenesis	energy/metabolism	2
PpCF174	Phpat.004G077200.1	Phypa_193663	Pyruvate dehydrogenase E1 component subunit alpha	Glycolysis	energy/metabolism	1
PpCF21	Phpat.005G091000.1		Phosphoglycerate mutase	Glycolysis	energy/metabolism	5
PpCF356	Phpat.010G024100.1	Phypa_171465	Phosphoglycerate kinase/FAD synthetase	Glycolysis	energy/metabolism	1
PpCF121	Phpat.001G132500.1	Phypa_199163	4-aminobutyrate--2-oxoglutarate transaminase	In plants, AlaAT gene induction and alanine accumulation have been shown to be involved in at least four roles: (i) in the C4 plant Panicum miliaceum, c-AlaAT-2 was associated with the synthesis of alanine in leaves for the transfer of C3 units (pyruvate) from mesophyll to bundle sheath (ii) a peroxisomal AlaAT with alanine– glyoxylate transaminase activity for glycine synthesis was associated wi…	energy/metabolism	1
PpCF91	Phpat.010G008400.1	Phypa_222920	Isocitrate dehydrogenase (NADP(+))	Isocitrate metabolic process, Carbon metabolism	energy/metabolism	1
PpCF256	Phpat.001G071300		Galactose oxidase / Beta-galactose oxidase	lignin degradation	energy/metabolism	1
PpCF37	Phpat.013G059100.1		Diacylglycerol kinase (ATP) / Diglyceride kinase	Lipid metabolic process	energy/metabolism	10
PpCF465A	Phpat.021G073600.1		Lateral signaling target protein 2	Lipid metabolic process	energy/metabolism	1
PpCF375A	Phpat.021G020500.1	Phypa_118958	Lysophospholipase-related	Lipid metabolism	energy/metabolism	1
PpCF478	Phpat.003G088100.1	Phypa_181177	Long-chain-fatty-acid--CoA ligase.	Lipid metabolism	energy/metabolism	1
PpCF154	Phpat.008G020500.1		ATP citrate synthase	Metabolic process	energy/metabolism	4
PpCF474	Phpat.005G059600.1	Phypa_219129	Acetate-CoA ligase	Metabolic process	energy/metabolism	1
PpCF448A	Phpat.005G012800.1	Phypa_233181	Cytochrome c oxidase subunit 6a	Mitochondrial respiratory chain complex IV	energy/metabolism	1
PpCF403	Phpat.003G057500.1	Phypa_118507	NADH-quinone oxidoreductase cyanobacterial subunit N	NAD(P)H-quinone oxidoreductase (NDH-1) shuttles electrons from an unknown electron donor, via FMN and iron-sulphur (Fe-S) centres, to quinones in the respiratory and/or the photosynthetic chain.	energy/metabolism	1
PpCF1	Phpat.019G034600.1	Phypa_88821	Ferredoxin--NADP+ reductase	Oxidation-reduction process	energy/metabolism	1
PpCF294	Phpat.023G026700.1	Phypa_114439	Ubiquinol-cytochrome c reductase iron-sulfur subunit	Oxidative phosphorylation	energy/metabolism	1
PpCF171	Phpat.022G055000.1	Phypa_184189	Leghemoglobin-related	Oxygen transport	energy/metabolism	2
PpCF264	Phpat.013G081700.1	Phypa_121666	3-dehydroquinate synthase	Phenylalanine, tyrosine and tryptophan biosynthesis, Shikimate pathway	energy/metabolism	1
PpCF107	Phpat.012G090800.1	Phypa_218266	Chlorophyll A-B binding protein	Photosynthesis, light harvesting	energy/metabolism	1
PpCF408	Phpat.001G046600.1	Phypa_154853	Cytochrome P450, family 710, subfamily A	Steroid biosynthesis oxidation-reduction process	energy/metabolism	1
PpCF169	Phpat.015G018200.1	Phypa_212771	V-type H+-transporting ATPase subunit G		energy/metabolism	2
PpCF183	Phpat.018G033800.1		Photosystem I reaction centre subunit III		energy/metabolism	1
PpCF195	Phpat.002G016500.1	Phypa_174431	ATP citrate synthase		energy/metabolism	1
PpCF217	Phpat.022G041100.1	Phypa_47696	Photosystem I subunit III		energy/metabolism	1
PpCF30	Phpat.001G065600.1	Phypa_183136	ATP citrate synthase		energy/metabolism	14
PpCF396	Phpat.021G047400.1	Phypa_216696	F-type H+-transporting ATPase oligomycin sensitivity conferral protein		energy/metabolism	1
PpCF425	Phpat.026G036100.1	Phypa_113417	V-type H+-transporting ATPase subunit I		energy/metabolism	1
PpCF438A	Phpat.014G099500.1	Phypa_183990	Cytochrome B5		energy/metabolism	3
PpCF44	Phpat.010G042100.1	Phypa_215872	Cytochrome B5		energy/metabolism	5
PpCF443	Phpat.014G059900.1	Phypa_221198	UDP-glucuronate decarboxylase		energy/metabolism	1
PpCF5	Phpat.001G145300.1	Phypa_178066	Chorismate synthase		energy/metabolism	8
PpCF164			No significant similarity		no significant similarity	1
PpCF167			No significant similarity		no significant similarity	1
PpCF215			No significant similarity		no significant similarity	1
PpCF372			No significant similarity		no significant similarity	1
PpCF416			No significant similarity		no significant similarity	1
PpCF426A			No significant similarity		no significant similarity	1
PpCF458			No significant similarity		no significant similarity	1
PpCF82	Phpat.020G028200.1	Phypa_174870	SNARE protein	A protein responsible for fusion of vesicle membrane and the plasma membrane, so as to release the content of the vesicle to the extracellular environment.	others	2
PpCF14	Phpat.016G097500.1	Phypa_112649	ATP-binding cassette transporter-related	ABC transporter In molecular biology, ATP-binding domain of ABC transporters is a water-soluble domain of transmembrane ABC transporters.	others	1
PpCF237	Phpat.008G075500.1	Phypa_215969	Cytokine-induced anti-apoptosis inhibitor 1, Fe-S biogenesis	Apoptotic process	others	3
PpCF384	Phpat.012G058700.1	Phypa_184023	Exocyst complex component 7	Exocytosis	others	1
PpCF467A	Phpat.011G106100.1	Phypa_225742	Importin subunit beta-1	Intracellular protein transport	others	1
PpCF170	Phpat.001G054400.1		SF9 - Laccase Multicopper oxidase	Laccases act on phenols and similar molecules, performing a one-electron oxidations, which remain poorly defined. It is proposed that laccases play a role in the formation of lignin by promoting the oxidative coupling of monolignols, a family of naturally occurring phenols	others	1
PpCF388	Phpat.011G067400.1	Phypa_79552	Regulatory protein MLP and related LIM proteins	LIM does not bind DNA, rather it seems to act as an interface for protein-protein interaction.	others	2
PpCF180	Phpat.012G080100.1	Phypa_166547	Predicted nucleic acid-binding protein ASMTL, O-methyltransferase	Maf is a putative inhibitor of septum formation in eukaryotes, bacteria, and archaea.	others	1
PpCF473	Phpat.005G055200.1	Phypa_39336	Copper transport protein ATOX1-related	Metal ion transport	others	1
PpCF199	Phpat.006G096400.1	Phypa_109809	MFS transporter, PHS family, inorganic phosphate transporter	Phosphate ion transport	others	1
PpCF32	Phpat.018G075200.1	Phypa_120495	Serine hydrolase (FSH1)	Phospholipase/carboxyhydrolase In plants, SHs were found to regulate stomatal density (e.g. SDD1), immune responses (e.g. saspase), and are involved in detoxification processes (e.g. carboxylesterase CXE12) and secondary metabolism (e.g. acyltransferase SNG1).1	others	3
PpCF460A	Phpat.015G023500		Catechol oxidase / tyrosinase	Pigment synthesis	others	1
PpCF197	Phpat.009G064000.1	Phypa_233417	MCTP-related	Predicted Ca2+-dependent phospholipid-binding protein	others	1
PpCF368	Phpat.022G042700.1	Phypa_15911	Tetratricopeptide repeat protein	Protein binding	others	1
PpCF155	Phpat.003G110900.1	Phypa_218423	Tim17/Tim22/Tim23/Pmp24 family	The translocase of the inner membrane (TIM) is a complex of proteins found in the inner mitochondrial membrane of the mitochondria. Components of the TIM complex facilitate the translocation of proteins across the inner membrane and into the mitochondrial matrix	others	1
PpCF316	Phpat.006G100200.1	Phypa_224154	Spermine synthase	This family includes spermidine synthase that catalyses the fifth (last) step in the biosynthesis of spermidine from arginine, and spermine synthase.	others	1
PpCF439A	Phpat.017G063100.1	Phypa_141055	TatD-related deoxyribonuclease	This protein may be involved in methionine biosynthesis, transport and/or utilisation	others	2
PpCF436A	Phpat.002G046600.1	Phypa_165249	L-threonine 3-dehydrogenase	Transferase activity, transferring acyl groups other than amino-acyl groups	others	1
PpCF205	Phpat.002G114100.1	Phypa_204760	Predicted mitochondrial carrier protein	Transmembrane transport	others	1
PpCF257	Phpat.021G028200.1	Phypa_227978	High-affinity iron transporter	Transmembrane transport	others	2
PpCF262	Phpat.014G091500.1		Solute carrier family 25 (mitochondrial adenine nucleotide translocator), member 4/5/6/31	Transmembrane transport	others	1
PpCF241	Phpat.004G048900.1	Phypa_221830	Vesicle-associated membrane protein 72	Vesicle-mediated transport	others	1
PpCF404	Phpat.011G100100.1	Phypa_167168	G beta-like protein GBL	WD-repeat proteins are a large family found in all eukaryotes and are implicated in a variety of functions ranging from signal transduction and transcription regulation to cell cycle control and apoptosis.	others	1
PpCF103	Phpat.003G106100.1	Phypa_226751	Transport protein SEC61 subunit gamma and related proteins		others	1
PpCF146	Phpat.001G073400.1		Ubiquinone/menaquinone biosynthesis methyltransferase-related		others	1
PpCF165	Phpat.010G069200.1	Phypa_141727	Stress up-regulated Nod 19		others	1
PpCF188	Phpat.023G038000.1	Phypa_137409	Transmembrane protein 14, 15		others	1
PpCF309	Phpat.013G055900.1	Phypa_172706	Protein involved in inorganic phosphate transport		others	1
PpCF385	Phpat.023G045500.1	Phypa_224626	Predicted cell surface protein homologous to bacterial outer membrane proteins		others	1
PpCF412	Phpat.001G013200.1	Phypa_108925	Solute carrier family 25 (mitochondrial dicarboxylate transporter), member 10		others	1
PpCF45	Phpat.025G005400.1	Phypa_169659	Transmembrane protein 14, 15		others	1
PpCF211	Phpat.006G038500.1	Phypa_150487	Pepetide methionine sulfoxide reductase	An enzyme, peptide methionine sulfoxide reductase (MsrA), catalyzes the reduction of methionine sulfoxide in proteins back to methionine. There is growing evidence that MsrA plays an important role in protecting cells against oxidative damage.	oxidation/reduction	1
PpCF162	Phpat.002G055300.1	Phypa_89421	Alternative oxidase	Formate acetyltransferase activating enzyme	oxidation/reduction	1
PpCF161	Phpat.015G062200.1		Glyoxal oxidase N-terminus	Glyoxal oxidase catalyses the oxidation of aldehydes to carboxylic acids, coupled with reduction of dioxygen to hydrogen peroxide. It is an essential component of the extracellular lignin degradation pathways of the wood-rot fungus Phanerochaete chrysosporium	oxidation/reduction	1
PpCF251	Phpat.014G103600.1	Phypa_147916	2-alkenal reductase	Oxidoreductase activity transferase activity, transferring acyl groups other than amino-acyl groups	oxidation/reduction	1
PpCF260	Phpat.014G078700.1		DSBA-like thioredoxin domain	Protein disulfide oxidoreductase activity	oxidation/reduction	1
PpCF27	Phpat.020G011100.1	Phypa_63071	L-ascorbate peroxidase	Response to oxidative stress	oxidation/reduction	1
PpCF68	Phpat.010G001700.1		Pepetide methionine sulfoxide reductase	This enzyme repairs damaged proteins. Methionine sulfoxide in proteins is reduced to methionine.The enzyme plays a role in preventing oxidative-stress damage caused by reactive oxygen species by reducing the oxidized form of methionine back to methionine and thereby reactivating peptides that had been damaged.	oxidation/reduction	2
PpCF111	Phpat.001G073100.1		Peroxidase		oxidation/reduction	1
PpCF16	Phpat.017G020700.1	Phypa_177778	Glutathione peroxidase		oxidation/reduction	1
PpCF201	Phpat.014G008900. 1		Glutathione S-transferase		oxidation/reduction	1
PpCF3	Phpat.007G054700.1	Phypa_184622	Glutathione peroxidase		oxidation/reduction	1
PpCF477	Phpat.015G090100.1	Phypa_183533	Glutathione peroxidase		oxidation/reduction	1
PpCF88	Phpat.004G047200.1	Phypa_110570	Glutathione S-transferase		oxidation/reduction	2
PpCF95	Phpat.002G050700.1		Thioredoxin		oxidation/reduction	1
PpCF157	Phpat.020G078400.1	Phypa_122538	Flavanone 3-dioxygenase.	Flavonoid biosynthesis	phenylpropanoid	1
PpCF250	Phpat.026G016200.1	Phypa_167842	Chalcone isomerase	Flavonoid biosynthesis	phenylpropanoid	2
PpCF278	Phpat.002G126000.1	Phypa_104998	Naringenin-chalcone synthase	Flavonoid biosynthesis	phenylpropanoid	2
PpCF319	Phpat.004G098400.1	Phypa_233922	Chalcone isomerase	Flavonoid biosynthesis	phenylpropanoid	1
PpCF8	Phpat.021G025500.1		Naringenin-chalcone synthase	Flavonoid biosynthesis	phenylpropanoid	6
PpCF50	Phpat.001G070300.1		Phenylalanine ammonia-lyase	Phenylpropanoid biosintesis	phenylpropanoid	2
PpCF359	Phpat.025G037000.1	Phypa_140533	Cinnamic acid 4-hydroxylase	Phenylpropanoid biosynthesis	phenylpropanoid	1
PpCF17	Phpat.024G048200.1		Naringenin-chalcone synthase		phenylpropanoid	8
PpCF366	Phpat.004G084000.1	Phypa_149501	Cinnamic acid 4-hydroxylase		phenylpropanoid	1
PpCF424	Phpat.022G056000.1	Phypa_233094	4-coumarate--CoA ligase		phenylpropanoid	1
PpCF433A	Phpat.021G025100.1		Phenylalanine ammonia-lyase		phenylpropanoid	1
PpCF444	Phpat.011G011800.1		Cinnamyl-alcohol dehydrogenase		phenylpropanoid	1
PpCF271	Phpat.010G028800.1	Phypa_209899	Cathepsin B	Cysteine-type endopeptidase activity	protein metabolism	1
PpCF178	Phpat.001G023100.1	Phypa_123633	RING finger and CHY zinc finger domain-containing protein 1	Protein binding	protein metabolism	1
PpCF409	Phpat.001G167400.1	Phypa_149332	RING finger domain-containing	Protein binding	protein metabolism	1
PpCF442A	Phpat.005G081000.1	Phypa_144700	26S proteasome regulatory subunit T5	Protein catabolic process	protein metabolism	1
PpCF383	Phpat.009G037600.1	Phypa_118420	Aspartyl aminopeptidase	Proteolysis	protein metabolism	1
PpCF191	Phpat.006G096500.1	Phypa_163186	20S proteasome subunit beta 2	Proteolysis involved in cellular protein catabolic process	protein metabolism	1
PpCF243	Phpat.012G093800.1	Phypa_139259	PDZ domain (Also known as DHR or GLGF) Peptidase family S41	Serine-type peptidase activity	protein metabolism	1
PpCF398	Phpat.006G060300.1	Phypa_170305	Ubiquitin fold modifier 1 protein	This is a family of short ubiquitin-like proteins, that is like neither type-1 or type-2. It is a ubiquitin-fold modifier 1 (Ufm1) that is synthesised in a precursor form of 85 amino-acid residues.	protein metabolism	2
PpCF166	Phpat.002G031000.1		Elongation factor Tu GTP binding domain	Translation elongation factor activity	protein metabolism	1
PpCF228	Phpat.003G015600.1	Phypa_22044	Translation initiation factor 3 subunit D	Translation initiation factor activity	protein metabolism	1
PpCF469	Phpat.010G057600.1	Phypa_217719	Elongation factor 1-beta	Translational elongation	protein metabolism	1
PpCF114	Phpat.001G028800.1	Phypa_207358	Ribosomal L18p/L5e family		protein metabolism	1
PpCF125	Phpat.002G031500.1	Phypa_158916	Elongation factor 1-alpha		protein metabolism	1
PpCF127	Phpat.003G108400.1	Phypa_226768	Ubiquitin-like protein		protein metabolism	1
PpCF141	Phpat.020G070100.1	Phypa_172983	Large subunit ribosomal protein L27Ae		protein metabolism	2
PpCF145	Phpat.011G082600.1	Phypa_120137	Ubiquitin carboxyl-terminal hydrolase MYND finger		protein metabolism	1
PpCF186	Phpat.016G031500.1	Phypa_142612	Small subunit ribosomal protein S12e		protein metabolism	1
PpCF193	Phpat.008G040400.1		Large subunit ribosomal protein L23e		protein metabolism	1
PpCF227	Phpat.023G044000.1		40S ribosomal protein S10		protein metabolism	1
PpCF314	Phpat.008G052600.1	Phypa_199296	Translation initiation factor 3 subunit E		protein metabolism	1
PpCF342			Ribosomal protein S10 familit member		protein metabolism	1
PpCF349	Phpat.022G006900.1	Phypa_191463	Small subunit ribosomal protein S8e		protein metabolism	1
PpCF351	Phpat.007G076400.1	Phypa_109414	60S ribosomal protein L36A/L44		protein metabolism	1
PpCF358	Phpat.024G011100.1	Phypa_160075	60S ribosomal protein L4		protein metabolism	1
PpCF36	Phpat.007G103100.1	Phypa_186738	Ribosomal protein S30		protein metabolism	2
PpCF411	Phpat.024G034000.1		50S ribosomal protein L1		protein metabolism	1
PpCF415	Phpat.008G057600.1	Phypa_215314	Large subunit ribosomal protein L23e		protein metabolism	1
PpCF392	Phpat.010G076800.1	Phypa_211044	Large subunit ribosomal protein L38e		protein metabolism	1
PpCF427	Phpat.014G074800.1	Phypa_206518	Small subunit ribosomal protein S28e		protein metabolism	1
PpCF451A	Phpat.006G070900.1		Large subunit ribosomal protein L37Ae		protein metabolism	1
PpCF452A	Phpat.001G014000.1	Phypa_162579	Large subunit ribosomal protein L18e		protein metabolism	1
PpCF457A	Phpat.011G014400.1		Small subunit ribosomal protein S4e		protein metabolism	1
PpCF461	Phpat.004G048600.1		Ubiquitin-conjugating enzyme E2 A		protein metabolism	1
PpCF480	Phpat.014G030100.1	Phypa_185033	Large subunit ribosomal protein L9e		protein metabolism	1
PpCF54	Phpat.001G034400.1	Phypa_179848	Ribosomal protein L10		protein metabolism	2
PpCF85	Phpat.007G099600.1	Phypa_214065	Ribosomal L18p/L5e family		protein metabolism	4
PpCF9	Phpat.020G071400.1	Phypa_180214	60S ribosomal protein L10A		protein metabolism	3
PpCF97	Phpat.016G015000.1	Phypa_189028	Ubiquitin		protein metabolism	1
PpCF440	Phpat.011G055500.1	Phypa_202751	Inositol-1,3,4-trisphosphate 5/6-kinase	ATP binding	signaling	1
PpCF438	Phpat.006G092000.1	Phypa_181898	Acid phosphatase related/Calcineurin-like phosphoesterase	Metal ion binding	signaling	1
PpCF435	Phpat.003G000400.1		Protein kinase domain	Protein tyrosine kinase activity	signaling	1
PpCF6	Phpat.012G020900.1	Phypa_75995	Calmodulin related	Signal transduction	signaling	5
PpCF177	Phpat.022G071300.1		Leucine-rich repeat receptor-like protein kinase		signaling	1
PpCF231	Phpat.013G079600.1	Phypa_207182	Histone H2B	DNA binding	transcription	1
PpCF87	Phpat.013G084000.1		MADS box protein	MADS box transcription factor	transcription	1
PpCF133	Phpat.007G030300.1	Phypa_73609	RNA recognition motif. (a.k.a. RRM, RBD, or RNP domain)	Nucleic acid binding	transcription	1
PpCF239	Phpat.019G071200.1	Phypa_227653	Polyadenylate-binding protein 2	Nucleic acid binding	transcription	1
PpCF225	Phpat.009G066300.1	Phypa_49165	RNA recognition motif. (a.k.a. RRM, RBD, or RNP domain)	Nucleotide binding	transcription	1
PpCF132	Phpat.027G023800.1	Phypa_196844	AP2 domain	Regulation of transcription, DNA-dependent	transcription	1
PpCF407	Phpat.013G037300.1		PAS fold	Regulation of transcription, DNA-dependent	transcription	2
PpCF457	Phpat.014G074000.1		Basic region leucine zipper	Regulation of transcription, DNA-dependent	transcription	1
PpCF58	Phpat.014G088200.1	Phypa_161662	DNA binding protein S1FA	Regulation of transcription, DNA-dependent	transcription	2
PpCF406	Phpat.003G094400.1	Phypa_123972	SBP domain	SBP proteins are thought to be transcriptional activators.	transcription	1
PpCF280	Phpat.006G085000.1	Phypa_214625	PHD finger-like domain-containing protein 5A	Spliceosome	transcription	1
PpCF427A	Phpat.007G002300.1	Phypa_189244	AN1-type zinc finger protein	The AN1 zinc finger domain is also found in proteins containing a ubiquitin-like domain, which are involved in the ubiquitination pathway	transcription	1
PpCF254	Phpat.014G038300.1	Phypa_201031	Splicing factor 3B subunit 2		transcription	1
PpCF466	Phpat.011G053400.1	Phypa_159296	AP2 domain		transcription	1
PpCF468	Phpat.021G059200.1	Phypa_172697	AP2 domain		transcription	1
PpCF371	Phpat.001G099400.1	Phypa_210032	Epididymal membrane protein E9-related	Family of unknown function (DUF716)	unknown	2
PpCF391	Phpat.013G029900.1	Phypa_181759	4F5 protein family	Members of this family are short proteins that are rich in aspartate, glutamate, lysine and arginine. Although the function of these proteins is unknown, they are found to be ubiquitously expressed	unknown	1
PpCF108	Phpat.027G030400.1	Phypa_168035	Predicted membrane protein (DUF2306)		unknown	3
PpCF115	Phpat.005G015300.1	Phypa_162318	No functional annotation		unknown	1
PpCF116	Phpat.008G028900.1	Phypa_158977	No functional annotation		unknown	7
PpCF124	Phpat.004G068500.1	Phypa_203059	No functional annotation		unknown	2
PpCF13	Phpat.027G012900.1	Phypa_105931	No functional annotation		unknown	1
PpCF134			PDDEXK-like family of unknown function		unknown	2
PpCF136	Phpat.024G039800.1	Phypa_159886	No functional annotation		unknown	1
PpCF138	Phpat.004G010400.1	Phypa_171333	No functional annotation		unknown	1
PpCF151	Phpat.013G059400.1		No functional annotation		unknown	1
PpCF152			No functional annotation		unknown	1
PpCF163			No functional annotation		unknown	1
PpCF173	Phpat.003G132400.1	Phypa_45363	No functional annotation		unknown	1
PpCF194	Phpat.006G107400.1	Phypa_135179	Predicted RNA-binding protein		unknown	1
PpCF20	Phpat.013G068200.1	Phypa_169878	No functional annotation		unknown	2
PpCF213	Phpat.005G051300.1		No functional annotation		unknown	2
PpCF233	Phpat.017G017000.1	Phypa_160802	No functional annotation		unknown	2
PpCF247	Phpat.016G030000.1	Phypa_107759	No functional annotation		unknown	1
PpCF25	Phpat.006G060600.1		No functional annotation		unknown	4
PpCF259	Phpat.010G063800.1	Phypa_167413	No functional annotation		unknown	1
PpCF289	Phpat.011G053700.1	Phypa_159297	No functional annotation		unknown	1
PpCF295	Phpat.011G052900.1		No functional annotation		unknown	1
PpCF31	Phpat.009G082900.1	Phypa_100530	No functional annotation		unknown	1
PpCF317	Phpat.019G011800.1		No functional annotation		unknown	1
PpCF335			No functional annotation		unknown	1
PpCF337	Phpat.017G073500.1		No functional annotation		unknown	1
PpCF338	Phpat.021G016100		No functional annotation		unknown	1
PpCF35	Phpat.014G029500.1	Phypa_79497	No functional annotation		unknown	1
PpCF350	Phpat.022G079000.1	Phypa_49839	No functional annotation		unknown	1
PpCF365	Phpat.007G083000.1	Phypa_64252	No functional annotation		unknown	1
PpCF381	Phpat.024G072500.1		No functional annotation		unknown	1
PpCF393	Phpat.016G038900.1	Phypa_199581	Band 7 family protein		unknown	1
PpCF40	Phpat.002G124800.1	Phypa_69162	No functional annotation		unknown	3
PpCF41	Phpat.007G005800.1	Phypa_234307	No functional annotation		unknown	2
PpCF425A	Phpat.003G025800.1	Phypa_96152	No functional annotation		unknown	3
PpCF439	Phpat.023G013100.1		No functional annotation		unknown	1
PpCF453A	Phpat.009G077700.1	Phypa_110697	No functional annotation		unknown	1
PpCF471			No functional annotation		unknown	1
PpCF476			No functional annotation		unknown	1
PpCF479	Phpat.024G050100.1	Phypa_200096	No functional annotation		unknown	1
PpCF62	Phpat.006G084100.1	Phypa_214634	No functional annotation		unknown	1
PpCF7	Phpat.015G053600.1	Phypa_82616	No functional annotation		unknown	2
PpCF71	Phpat.005G040600.1	Phypa_170806	No functional annotation		unknown	1
PpCF86	Phpat.020G059400.1	Phypa_162511	No functional annotation		unknown	4
PpCF96	Phpat.019G023400.1	Phypa_171433	No functional annotation		unknown	2
