# Supplementary material for: Activation of Shikimate, Phenylpropanoid, Oxylipins, and Auxin Pathways in Pectobacterium carotovorum Elicitors-Treated Moss
Source: Front Plant Sci. 2016 Mar 22;7:328. doi: 10.3389/fpls.2016.00328 (PMC4801897; doi:10.3389/fpls.2016.00328)
Supplement: Supplementary Table 2 — Primer sequences for qPCR. [file Table2.xls]

## Sheet: Hoja1
			Gene name	Abbreviation	Transcript name	Primer Fwd 5´to 3´	Primer Rev 5´ to 3´
			Chorismate synthase	CS	Phpat.001G145300.1	GGAGGAGTTGTGACCTGCAT	TCCAATCTCGAATCCTTTGG
			Chorismate mutase	CM	Phpat.013G057800.1	TCAACCCAGTTCCCTCAAATC	GTATCAATGACTCGCGGATG
			Phenylalanine ammonia-lyase	PAL.1	Phpat.001G070300.1	CTTTTGTTGCCCACGTCAAT	CTAGCAGCCTGACTACGAGA
			Phenylalanine ammonia-lyase	PAL. 2	Phpat.021G025100.1	CATCTTCTCGCGTCACATTG	GCCACACAACCTCAACTTCA
			cinnamic acid 4-hydroxylase	C4H	Phpat.004G084000.1	TGAGCGAAAGAAGTTGAATAGC	CTGCGACATTGATATTCTCCAC
			4-coumarate--CoA ligase	4CL	Phpat.022G056000.1	TGTCGACGGCTACTTACACG	TGTGGTGCCAGAGGAGTATG
			Chalcone synthase	CHS.1	Phpat.021G025500.1	CAGCGAGCTCTTTACACACG	AGGGTAGATGCACTGCCAAT
			Chalcone synthase	CHS 2	Phpat.024G048200.1	TGGTTGGTTGCATTGAACTC	CACCCACTGTTTGTGTCCAG
			Chalcone synthase	CHS 3	Phpat.002G126000.1	TGAAGTGGGAGTGTCCAGTG	CCACACTTTGTCACGAAGCA
			Chalcone isomerase	CHI.1	Phpat.026G016200.1	ATTCTTCCAGCCCCACAACT	CGATGGTGTATGCCACATCT
			Chalcone isomerase	CHI 2	Phpat.004G098400.1	GAAGCTCTGGAAAAGCTCGT	CGATCGTGTAAGATACCTCG
			Flavanone 3-dioxygenase.	F3H	Phpat.020G078400.1	TCTGGAAATCGAGGAAGACG	TGCCATTGCTCACTATCTGG
			Cinnamyl-alcohol dehydrogenase	CAD	Phpat.011G011800.1	GCAAATTCCTCCGTGAAGAG	GCTTCTTAGAGCGGCACAAC
			Dirigent-like protein	DIR.1	Phpat.005G083400.1	TTATCGGCGGAACTGGATAC	CGCCCTAACAAGCAATCACT
			Dirigent-like protein	DIR.2	Phpat.006G024400.1	TTGAAGTTGAAAGGGCAAGC	CTCCCCTTCTGTCTTCCTGA
			Dirigent-like protein	DIR.3	Phpat.006G024500.1	CGGAATAATGAGTGAGCTGTTG	GACGTGTAGATTCCGCACAC
			Dirigent-like protein	DIR.4	Phpat.006G024300.1	GCCCTTACGACCAGTGTTTC	ACCGACAAAGTCCCTGACAC
			Linoleate 13S-lipoxygenase	LOX	Phpat.015G051800.1	CATCGACTCCACCACAACTG	GCTTGAATGCGGCCAGTG
			12-oxophytodienoate reductase	OPR	Phpat.003G009100.1	ATTTGATGGCGTCGAGATTC	GGTTCTCCACAGATCCTCCA
			EF1a elongation factor 1a		Phpat.002G045500.1	AATCATACATTTCACCTCGCC	GATCAGTGGGTAGAAGTGAC
